# Supplementary material for: Development of a Patient Decision Aid for Rectal Cancer Patients with Clinical Complete Response after Neo-Adjuvant Treatment
Source: Cancers (Basel). 2023 Jan 28;15(3):806. doi: 10.3390/cancers15030806 (PMC9913303; doi:10.3390/cancers15030806)
Supplement: Supplementary file 1 [file cancers-15-00806-s001.zip]

Archive with 1 entries (1 files):
- cancers-2076680-supplementary.pdf
